# Supplementary material for: Sulfurimonas microaerophilic sp. nov. and Sulfurimonas diazotrophicus sp. nov.: Two Novel Nitrogen-Fixing and Hydrogen- and Sulfur-Oxidizing Chemolithoautotrophs Within the Campylobacteria Isolated from Mangrove Sediments
Source: Microorganisms. 2025 Mar 21;13(4):713. doi: 10.3390/microorganisms13040713 (PMC12029903; doi:10.3390/microorganisms13040713)
Supplement: Supplementary file 1 [file microorganisms-13-00713-s001.zip]

Archive with 4 entries (4 files):
- KCTC 25640.pdf
- MCCC 1A18844.pdf
- MCCC 1A18899.pdf
- Supplementary_Materials.pdf
